# Supplementary material for: Acid Sphingomyelinase and Ceramide Signaling Pathway Mediates Nicotine-Induced NLRP3 Inflammasome Activation and Podocyte Injury
Source: Biomedicines. 2025 Feb 9;13(2):416. doi: 10.3390/biomedicines13020416 (PMC11852453; doi:10.3390/biomedicines13020416)
Supplement: Supplementary file 1 [file biomedicines-13-00416-s001.zip]

Archive with 1 entries (1 files):
- biomedicines-3421036-supplementary.pdf
